# Supplementary material for: Change in PD-L1 and CD8 Expression after Chemoradiotherapy for Esophageal Squamous Cell Carcinoma
Source: Biomedicines. 2022 Aug 4;10(8):1888. doi: 10.3390/biomedicines10081888 (PMC9405329; doi:10.3390/biomedicines10081888)
Supplement: Supplementary file 1 [file biomedicines-10-01888-s001.zip]

Archive with 1 entries (1 files):
- biomedicines-1836775-supplementary.pdf
